# Supplementary material for: Hierarchical Temporal Processing in the Primate Thalamocortical System: Insights from Nonlinguistic Structured Stimuli
Source: Research (Wash D C). 2025 Nov 6;8:0960. doi: 10.34133/research.0960 (PMC12676595; doi:10.34133/research.0960)
Supplement: Supplementary 1 — Figs. S1 to S7 [file research.0960.f1.zip]

Archive with 2 entries (2 files):
- Figure-SM.pdf
- Supplementary Materials.docx
